# Supplementary material for: Prior activity of olfactory receptor neurons is required for proper sensory processing and behavior in Drosophila larvae
Source: Sci Rep. 2018 Jun 5;8:8580. doi: 10.1038/s41598-018-26825-3 (PMC5988719; doi:10.1038/s41598-018-26825-3)
Supplement: Supplementary file 3 — Supplemental dataset for RNAseq [file 41598_2018_26825_MOESM3_ESM.xlsx]

## Sheet: gene_lists
#SUBMITTED ID	SYMBOL
FBgn0003380	Sh
FBgn0036009	Or67a
FBgn0051423	Ir94c
FBgn0033727	Or49a
FBgn0031209	Ir21a
FBgn0024319	Nach
FBgn0031802	ppk7
FBgn0000039	nAChRalpha2
FBgn0261041	stj
FBgn0265141	Ir47b
FBgn0261402	Ir75b
FBgn0051424	Ir94b
FBgn0035785	ppk26
FBgn0037399	Or83c
FBgn0036491	Best4
FBgn0050181	ppk3
FBgn0264000	GluRIB
FBgn0026386	Or47a
FBgn0036019	Or67b
FBgn0029968	Ir7g
FBgn0034457	Ir56c
FBgn0030529	Clic
FBgn0034965	ppk29
FBgn0026396	Or22c
FBgn0030298	Or10a
FBgn0028422	GluRIID
FBgn0023523	Or2a
FBgn0030016	Or7a
FBgn0033404	Or45a
FBgn0036083	Ir67b
FBgn0259187	Ir60d
FBgn0035505	Teh2
FBgn0022981	rpk
FBgn0037630	Ir85a
FBgn0026391	Or33b
FBgn0035019	Ir60e
FBgn0065109	ppk11
FBgn0031181	Ir20a
FBgn0004619	GluRIA
FBgn0035192	CG9194
FBgn0263397	Ih
FBgn0015519	nAChRalpha3
FBgn0053349	ppk25
FBgn0051225	Ir94f
FBgn0039424	ppk15
FBgn0263220	Hk
FBgn0026390	Or33c
FBgn0259683	Ir40a
FBgn0015558	tty
FBgn0040238	Best1
FBgn0036709	Or74a
FBgn0033997	Ir51a
FBgn0004118	nAChRbeta2
FBgn0035934	TrpA1
FBgn0050464	Ir52d
FBgn0042185	MCU
FBgn0260874	Ir76a
FBgn0011286	RyR
FBgn0065110	ppk10
FBgn0051718	Ir31a
FBgn0026399	Or85e
FBgn0037950	HisCl1
FBgn0039551	Or98a
FBgn0030707	CG8916
FBgn0051164	Ir94a
FBgn0026394	Or24a
FBgn0051116	ClC-a
FBgn0003353	sei
FBgn0035696	Best2
FBgn0050469	Ir52b
FBgn0010240	Lcch3
FBgn0033651	Ir48c
FBgn0062565	Or19b
FBgn0037685	Or85f
FBgn0020258	ppk
FBgn0001134	Grd
FBgn0261722	fwe
FBgn0033648	Ir48b
FBgn0028946	Or35a
FBgn0011589	Elk
FBgn0264953	Piezo
FBgn0261361	CG42638
FBgn0033995	GPHR
FBgn0052704	Ir8a
FBgn0037591	Or85c
FBgn0037766	Teh1
FBgn0259190	Ir7d
FBgn0004620	GluRIIA
FBgn0032706	Irk3
FBgn0085425	CG34396
FBgn0062440	EMRE
FBgn0003386	Shaw
FBgn0086778	nAChRalpha7
FBgn0050081	Ir51b
FBgn0035458	ppk27
FBgn0259215	Ir93a
FBgn0262516	Trpml
FBgn0004244	Rdl
FBgn0032602	ppk17
FBgn0003861	trp
FBgn0036080	Or67d
FBgn0039034	Or94b
FBgn0030385	Ir11a
FBgn0005564	Shal
FBgn0036250	Ir68b
FBgn0039679	ppk19
FBgn0260971	CG42594
FBgn0037594	Or85d
FBgn0053471	Ir48a
FBgn0039839	ppk24
FBgn0265001	ppk18
FBgn0036829	Ir75d
FBgn0045073	Stim
FBgn0264386	Ca-alpha1T
FBgn0262593	Shab
FBgn0029521	Or1a
FBgn0034458	Ir56d
FBgn0039840	pHCl-2
FBgn0259194	Ir94e
FBgn0029761	SK
FBgn0034730	ppk12
FBgn0259186	Ir60c
FBgn0085395	Shawl
FBgn0003429	slo
FBgn0033043	Or42b
FBgn0037590	Or85b
FBgn0051201	GluRIIE
FBgn0263111	cac
FBgn0040849	Ir41a
FBgn0031893	MICU1
FBgn0029965	Ir7b
FBgn0035604	Ir64a
FBgn0030795	ppk28
FBgn0039676	ppk20
FBgn0037324	Orco
FBgn0039079	Ir94g
FBgn0026385	Or47b
FBgn0027589	CG1688
FBgn0026397	Or22b
FBgn0037501	Ir84a
FBgn0046113	GluRIIC
FBgn0036937	Ir76b
FBgn0038153	Ir87a
FBgn0026393	Or43b
FBgn0028875	nAChRalpha5
FBgn0065108	ppk16
FBgn0000535	eag
FBgn0265042	Irk1
FBgn0036235	CG6938
FBgn0039080	Ir94h
FBgn0036474	Or71a
FBgn0000036	nAChRalpha1
FBgn0052058	Ir67c
FBgn0266347	nAChRalpha4
FBgn0031634	Ir25a
FBgn0050125	Ir56a
FBgn0053508	ppk13
FBgn0032096	Or30a
FBgn0037576	Or85a
FBgn0034023	Ir52a
FBgn0030349	CG10353
FBgn0033755	ClC-b
FBgn0034489	ppk6
FBgn0261698	SLO2
FBgn0026388	Or46a
FBgn0034865	Or59b
FBgn0035382	Or63a
FBgn0024963	GluClalpha
FBgn0053971	Ir62a
FBgn0030715	Or13a
FBgn0038203	Or88a
FBgn0086693	iav
FBgn0259185	Ir60b
FBgn0038798	Or92a
FBgn0030844	ppk23
FBgn0032151	nAChRalpha6
FBgn0264908	pHCl-1
FBgn0028863	CG4587
FBgn0033422	Or45b
FBgn0028963	Or49b
FBgn0026398	Or22a
FBgn0039033	Or94a
FBgn0026389	Or43a
FBgn0041621	Or82a
FBgn0026255	clumsy
FBgn0039081	Irk2
FBgn0036566	ClC-c
FBgn0039675	ppk21
FBgn0003710	tipE
FBgn0040697	Teh3
FBgn0032593	Trpgamma
FBgn0036150	Ir68a
FBgn0041623	Or65c
FBgn0259193	Ir94d
FBgn0265194	Trpm
FBgn0041626	Or19a
FBgn0038621	CG10864
FBgn0033558	CG12344
FBgn0029966	Ir7c
FBgn0259188	Ir7f
FBgn0038721	subdued
FBgn0036010	Ir67a
FBgn0033257	sand
FBgn0036727	CG7589
FBgn0034994	Ir60a
FBgn0285944	para
FBgn0053289	ppk5
FBgn0051105	ppk22
FBgn0001991	Ca-alpha1D
FBgn0052792	ppk8
FBgn0085434	NaCP60E
FBgn0005614	trpl
FBgn0038840	Grik
FBgn0036492	Best3
FBgn0026392	Or33a
FBgn0051065	ppk31
FBgn0261401	Ir75c
FBgn0010399	Nmdar1
FBgn0041585	olf186-F
FBgn0041195	Pkd2
FBgn0259189	Ir7e
FBgn0041625	Or65a
FBgn0036414	nan
FBgn0261444	CG3638
FBgn0262685	CG43155
FBgn0026384	Or59a
FBgn0010051	Itp-r83A
FBgn0039879	Ir100a
FBgn0038165	Task6
FBgn0029961	Ir7a
FBgn0053513	Nmdar2
FBgn0033494	KCNQ
FBgn0259822	Ca-beta
FBgn0036078	Or67c
FBgn0034456	Ir56b
FBgn0037690	Task7
FBgn0038789	Ir92a
FBgn0035504	Teh4
FBgn0067407	Or98P
FBgn0060296	pain
FBgn0035113	pyx
FBgn0034866	Or59c
FBgn0026395	Or23a
FBgn0030204	Or9a
FBgn0085398	ppk9
FBgn0265142	Ir56e
FBgn0000038	nAChRbeta1
FBgn0016920	nompC
FBgn0041622	Or69a
FBgn0029733	CG6927
FBgn0039916	Ekar
FBgn0033515	Ir47a
FBgn0031261	nAChRbeta3
FBgn0039677	ppk30
FBgn0031803	ppk14
FBgn0033041	Or42a
FBgn0020429	GluRIIB
FBgn0037322	Or83a
FBgn0039927	CG11155
FBgn0265154	Ir60f
FBgn0003011	ort
FBgn0083979	Ir10a
FBgn0034473	Or56a
FBgn0000152	Axs
FBgn0034272	Ir54a
FBgn0038837	CG3822
FBgn0028879	CG15270
FBgn0036757	Ir75a
FBgn0260005	wtrw
FBgn0039582	Or98b
FBgn0050468	Ir52c
FBgn0017561	Ork1
FBgn0041624	Or65b

## Sheet: DEResults
ID	geneName	log2FoldChange	p-value		Notes:
FBgn0037324	Orco	7.77191	3.85168e-33		log2FoldChange - this is the log, base 2, of the fold change in expression between the two conditions.
FBgn0028946	Or35a	6.12818	1.6043e-17		A positive log2FoldChange (column C) indicates that expression was higher in wild-type and a negative log2FoldChange indicates that expression was higher in Orco mutant ORNs.
FBgn0026384	Or59a	4.55805	1.44221e-07		Yellow cells indicate P<0.05.
FBgn0030715	Or13a	2.84151	0.0266993
FBgn0037322	Or83a	2.66931	0.0401827
FBgn0031209	Ir21a	-1.10585	0.0620376
FBgn0011589	Elk	-2.4703	0.0715663
FBgn0035382	Or63a	2.4317	0.0715663
FBgn0032096	Or30a	2.15561	0.131369
FBgn0264000	GluRIB	-2.09333	0.178654
FBgn0030016	Or7a	2.05793	0.178654
FBgn0033043	Or42b	2.05843	0.178654
FBgn0260005	wtrw	1.2963	0.191247
FBgn0264908	pHCl	1.07544	0.349053
FBgn0036078	Or67c	1.69159	0.410837
FBgn0005564	Shal	1.32225	0.488438
FBgn0028879	CG15270	-1.10707	0.52681
FBgn0036019	Or67b	1.45943	0.545062
FBgn0026391	Or33b	1.41287	0.545062
FBgn0038153	Ir87a	-1.49862	0.545062
FBgn0028963	Or49b	1.45424	0.545062
FBgn0033558	CG12344	0.901154	0.545062
FBgn0026392	Or33a	1.33783	0.545062
FBgn0261090	Sytbeta	-1.44001	0.545062
FBgn0033041	Or42a	1.32259	0.615063
FBgn0003386	Shaw	1.2266	0.639269
FBgn0031634	Ir25a	-0.829886	0.639269
FBgn0038721	subdued	1.22163	0.639269
FBgn0085425	CG34396	-1.26642	0.659535
FBgn0033997	Ir51a	1.08967	0.722287
FBgn0037766	Teh1	1.05619	0.755142
FBgn0032593	Trpgamma	-1.08724	0.755142
FBgn0085434	NaCP60E	-0.718166	0.755142
FBgn0011286	RyR	-1.07941	0.805112
FBgn0010240	Lcch3	-1.08248	0.805112
FBgn0259822	Ca-beta	-0.975409	0.813117
FBgn0261722	fwe	0.787938	0.813117
FBgn0026396	Or22c	0.866768	0.813117
FBgn0030298	Or10a	-0.841303	0.813117
FBgn0053349	ppk25	-0.710618	0.813117
FBgn0260874	Ir76a	0.884184	0.813117
FBgn0264953	Piezo	-0.652102	0.813117
FBgn0261361	CG42638	-0.454023	0.813117
FBgn0259215	Ir93a	-0.604477	0.813117
FBgn0262516	Trpml	-0.454023	0.813117
FBgn0260971	CG42594	0.874017	0.813117
FBgn0039840	CG11340	-0.698693	0.813117
FBgn0034730	ppk12	-0.976602	0.813117
FBgn0037590	Or85b	0.828351	0.813117
FBgn0030795	ppk28	0.822352	0.813117
FBgn0027589	CG1688	-0.938459	0.813117
FBgn0265042	Irk1	-0.647703	0.813117
FBgn0033755	ClC-b	-0.912151	0.813117
FBgn0032151	nAChRalpha6	0.978592	0.813117
FBgn0039033	Or94a	0.979535	0.813117
FBgn0039675	ppk21	-0.746184	0.813117
FBgn0033515	Ir47a	-0.783979	0.813117
FBgn0028400	Syt4	-0.499101	0.813117
FBgn0039916	Ekar	-0.728634	0.816984
FBgn0261041	stj	0.763649	0.822509
FBgn0031802	ppk7	0.796031	0.822509
FBgn0004242	Syt1	0.54822	0.822509
FBgn0263111	cac	0.660832	0.837661
FBgn0001991	Ca-alpha1D	-0.685367	0.837661
FBgn0033995	GPHR	0.589073	0.837661
FBgn0032706	Irk3	-0.513256	0.837661
FBgn0030349	CG10353	0.65457	0.837661
FBgn0261698	CG42732	0.603401	0.837661
FBgn0033422	Or45b	0.725766	0.837661
FBgn0039927	CG11155	0.379675	0.837661
FBgn0261086	Syt14	0.71966	0.837661
FBgn0036235	CG6938	-0.662993	0.863736
FBgn0040697	Teh3	-0.63223	0.863736
FBgn0042185	CG18769	0.442065	0.893888
FBgn0026394	Or24a	-0.555667	0.900819
FBgn0026393	Or43b	-0.597348	0.900819
FBgn0030844	ppk23	0.424122	0.900819
FBgn0034994	Ir60a	-0.503324	0.900819
FBgn0051065	ppk31	-0.49327	0.900819
FBgn0010051	Itp-r83A	0.479985	0.942292
FBgn0051201	GluRIIE	-0.492428	0.942292
FBgn0062440	CG17680	0.253658	0.942292
FBgn0086778	nAChRalpha7	-0.503176	0.942292
FBgn0053508	ppk13	0.51104	0.942292
FBgn0085398	ppk9	-0.50037	0.942292
FBgn0016920	nompC	0.492606	0.942292
FBgn0261085	Syt12	0.440911	0.942292
FBgn0028422	GluRIID	0.458997	0.942605
FBgn0031893	CG4495	0.410683	0.942605
FBgn0264386	Ca-alpha1T	-0.455941	0.942605
FBgn0035505	Teh2	0.359622	0.942605
FBgn0015519	nAChRalpha3	-0.423684	0.942605
FBgn0000535	eag	0.384459	0.942605
FBgn0039081	Irk2	0.299118	0.942605
FBgn0036566	ClC-c	-0.287512	0.942605
FBgn0262685	CG43155	-0.341646	0.942605
FBgn0030230	Rph	-0.427674	0.942605
FBgn0039900	Syt7	0.232147	0.942605
FBgn0262593	Shab	-0.23158	0.945815
FBgn0030529	Clic	0.210377	0.948167
FBgn0263220	Hk	-0.285176	0.948167
FBgn0039679	ppk19	0.357602	0.948167
FBgn0037594	Or85d	-0.357526	0.948167
FBgn0003429	slo	-0.29373	0.948167
FBgn0266347	nAChRalpha4	0.360855	0.948167
FBgn0028863	CG4587	-0.248879	0.952074
FBgn0045073	Stim	0.191065	0.952074
FBgn0065109	ppk11	-0.252195	0.952074
FBgn0263397	Ih	-0.139296	0.952074
FBgn0035696	Best2	-0.212982	0.952074
FBgn0259194	Ir94e	-0.266837	0.952074
FBgn0065108	ppk16	-0.252195	0.952074
FBgn0034489	ppk6	0.231969	0.952074
FBgn0036150	Ir68a	-0.237697	0.952074
FBgn0033257	CG8713	0.30889	0.952074
FBgn0051105	ppk22	-0.25917	0.952074
FBgn0038789	Ir92a	0.224123	0.952074
FBgn0035504	Teh4	-0.203542	0.952074
FBgn0029965	Ir7b	-0.207359	0.955395
FBgn0003710	tipE	-0.18616	0.959636
FBgn0003353	sei	0.216118	0.963503
FBgn0041585	olf186-F	-0.118014	0.96659
FBgn0046113	GluRIIC	0.166595	0.96659
FBgn0003380	Sh	0.108987	0.96659
FBgn0035785	ppk26	-0.0314426	0.96659
FBgn0050181	ppk3	0.0520875	0.96659
FBgn0026386	Or47a	-0.034164	0.96659
FBgn0022981	rpk	-0.0979653	0.96659
FBgn0015558	tty	-0.148835	0.96659
FBgn0040238	Best1	0.0896096	0.96659
FBgn0035934	TrpA1	0.0800379	0.96659
FBgn0051116	ClC-a	0.0811029	0.96659
FBgn0020258	ppk	0.106826	0.96659
FBgn0039034	Or94b	0.088013	0.96659
FBgn0265001	ppk18	-0.135943	0.96659
FBgn0029521	Or1a	0.0878706	0.96659
FBgn0029761	SK	-0.102421	0.96659
FBgn0085395	Shawl	-0.0339374	0.96659
FBgn0039676	ppk20	-0.0538053	0.96659
FBgn0036937	Ir76b	0.0807148	0.96659
FBgn0261444	CG3638	-0.0984707	0.96659
FBgn0060296	pain	0.0746016	0.96659
FBgn0035113	pyx	-0.0204836	0.96659
FBgn0031261	nAChRbeta3	0.0640664	0.96659
FBgn0000152	Axs	-0.0444313	0.96659
FBgn0266758	Esyt2	-0.0424084	0.96659
FBgn0266756	btsz	0.124316	0.96659
